# Supplementary material for: Comparative cytogenetics of ten species of cichlid fishes (Teleostei, Cichlidae) from the Araguaia River system, Brazil, by conventional cytogenetic methods
Source: Comp Cytogenet. 2012 Apr 27;6(2):163–81. doi: 10.3897/CompCytogen.v6i2.1739 (PMC3833793; doi:10.3897/CompCytogen.v6i2.1739)
Supplement: Supplementary file 1 — Synthesis of the cichlid species analyzed with respect to the karyotypic formulae, heterochromatin distribution and CMA3 patterns. Table with synthesis of karyotypic traits of cichlids. File format: Microsoft Excel Spreadsheet (xsl). [file CompCytogen-006-163-s001.xls]

## Sheet: Sheet1
Table 1: Synthesis of the cichlid species analyzed with respect to the karyotypic formulae, heterochromatin distribution and CMA3 patterns. m/sm, metacentric and submetacentric chromosomes; st/a, subtelocentric and acrocentric chromosomes; mi, microchromosomes; PeriC or C, pericentromeric regions; Prox, proximal portion of a chromosome; Term, Terminal portion of a chromosome; Int, interstitial po…
Tribes and species	Origin of animals	2n	Karyotypic formulae	Heterochromatin distribution		CMA3+ blocks	Reference
				General pattern	Additional blocks
Cichlini
Cichla piquiti	Das Mortes river, Araguaia basin, MT State, Brazil	48	48st/a	PeriC	NOR; Term 2q	NOR (Term)	This work
Cichla kelberi	Araguaia river, MT State, Brazil	48	48st/a	C	NOR; Int 1q	not available	Teixeira et al. 2009
Cichla monoculus	Uatumã and Solimões rivers, AM State, Brazil	48	48a	PeriC	NOR; Int 1q	not available	Brinn et al. 2004
Cichla temensis	Uatumã and Jaú rivers, AM State, Brazil	48	48a	PeriC	NOR; Int 1q	not available	Brinn et al. 2004
Retroculini
Retroculus lapidifer	Das Mortes river, Araguaia basin, MT State, Brazil	48	48st/a	PeriC	NOR; Term 1q	NOR (Term) and PeriC	This work
Astronotini
Astronotus oscellatus	Tietê river, SP State, Brazil	48	16m/sm + 32st/a	C	NOR	not available	Mazzuchelli and Martins 2009
Geophagini
Apistogramma trifasciata	Paraná river, Missiones, Argentina	46	16m/sm + 30st/a	PeriC	_	not available	Roncati et al. 2007
Biotodoma cupido	Das Mortes river, Araguaia basin, MT State, Brazil	48	4m/sm + 44st/a	PeriC	NOR; some Prox blocks	NOR (Int)	This work
Crenicichla britskii	Jupiá river, PR State, Brazil	48	8m/sm + 40st/a	PeriC	NOR; 1p almost completely heterochromatic (1st pair)	not available	Benzaquem et al. 2008
Crenicichla cf strigata	Das Mortes river, Araguaia basin, MT State, Brazil	48	6m/sm + 42st/a	PeriC	NOR; some proximal blocks	NOR (Ter) and PeriC	This work
Crenicichla cf johanna	Negro and Solimões rivers, AM State, Brazil	48	8m/sm + 40st/a	PeriC	NOR; Term 1q (19th pair)	not available	Benzaquem et al. 2008
Crenicichla cincta	Negro and Solimões rivers, AM State, Brazil	48	8m/sm + 40st/a	PeriC	Adj NOR	not available	Benzaquem et al. 2008
Crenicichla iguassuensis	Iguaçu river, PR State, Brazil	48	4m + 4sm + 14st + 26a	PeriC	Some Term blocks	NOR	Mizoguchi et al. 2007
Crenicichla inpa	Negro and Solimões rives, AM State, Brazil	48	6m/sm + 42st/a	PeriC	Adj NOR	not available	Benzaquem et al. 2008
Crenicichla lepidota	São Gonçalo stream and Polegar lake, RS State, Brazil	48	4m + 4sm + 40st/a	PeriC	Term 1p and 1q (1st pair); Int 1q (1st pair)	NOR	Perazzo et al. in press
Crenicichla lepidota	Porto Rico region, Paraná river basin, PR State, Brazil	48	2m + 4sm + 42st/a	PeriC	Int 2 (1st and 5th pairs	not available	Martins et al. 1995
Crenicichla lugubris	Negro and Solimões rivers, AM State, Brazil	48	8m/sm + 40st/a	PeriC	NOR; Int 1q (2nd pair)	not available	Benzaquem et al. 2008
Crenicichla niederleinii	Paraná river, Missiones, Argentina	48	6m/sm + 42st/a	PeriC	_	not available	Roncati et al. 2007
Crenicichla reticulata	Negro and Solimões river, AM State, Brazil	48	6m/sm + 42st/a	PeriC	Adj NOR; Int 1q (10th pair)	not available	Benzaquem et al. 2008
Crenicichla sp1	Iguaçu river, PR State, Brazil	48	4m + 4sm + 14st + 26a	PeriC	Some Term blocks	NOR	Mizoguchi et al. 2007
Crenicichla sp2	Iguaçu river, PR State, Brazil	48	4m + 4sm + 14st + 26a	PeriC	Some Term blocks	NOR	Mizoguchi et al. 2007
Geophagus brasiliensis	Socavão and Verde rivers, PR State, Brazil	48	6sm + 42st/a	PeriC/C	_	NOR	Vicari et al. 2006
Geophagus brasiliensis	Jaguarriaíva river, PR State, Brazil	48	6sm + 42st/a	PeriC/C	Some Int blocks	NOR	Vicari et al. 2006
Geophagus brasiliensis	Saco da Alemoa, Gasômero, RS State, Brazil	48	4sm + 44st/a	PeriC	NOR	NOR	Pires et al. 2010
Geophagus brasiliensis	Cambezin­ho and Três Bocas stream, Tibagi river basin, PR State, Brazil	48	4sm + 44st/a	C	NOR	NOR	Pires et al. 2008
Geophagus brasiliensis	Pirapo river, Paranapanema basin, PR State, Brazil	48	8sm + 40st/a	PeriC	Prox 1p (10th pair)	not available	Martins et al. 1995
Geophagus proximus	Das Mortes river, Araguaia basin, MT State, Brazil	48	4m/sm + 44st/a	PeriC	NOR; 1p almost completely heterochromatic	NOR (Int)	This work
Gymnogeophagus balzanii	Paraná river, Missiones State, Argentina	48	2m/sm + 46st/a	PeriC	_	not available	Roncati et al. 2007
Gymnogeophagus gymnogenys	Saco da Alemoa, Barra do Ribeiro, Gasômetro, RS State, Brazil	48	4m + 44st/a; 6m + 42st/a	PeriC	NOR	NOR	Pires et al. 2010
Gymnogeophagus labiatus	Saco da Alemoa, Forqueta river, RS State, Brazil	48	4m + 4sm + 40st/a	PeriC	_	NOR	Pires et al. 2010
Gymnogeophagus sp	Paraná river, Missiones, Argentina	48	2m/sm + 46st/a	PeriC	_	not available	Roncati et al. 2007
Satanoperca jurupari	Das Mortes river, Araguaia basin, MT State, Brazil	48	4m/sm + 44st/a	PeriC	_	NOR	This work
Satanoperca papaterra	Porto rico region, Parana river basin, PR State, Brazil	48	6sm + 42st/a	PeriC	_	not available	Martins et al. 1995
Cichlasomatini
Aequidens tetramerus	Araguaia river, MT State, Brazil	48	12m/sm + 36st/a	PeriC	_	NOR	This work
Australoheros facetus	São Gonçalo stream and Polegar lake, RS State, Brazil	48	22sm + 26st/a	PeriC/C	_	NOR	Perazzo et al. in press
Bujurquina vittata	Paraná river, Missiones, Argentina	44	22m/sm + 8st/a + 14 mi	PeriC	NOR; p arm of 5th pair completely heterochromatic	not available	Roncati et al. 2007
Cichlasoma dimerus	Paraná river, Missiones, Argentina	48	8m/sm + 40st/a	PeriC	_	not available	Roncati et al. 2007
Cichlasoma facetum	Tarumã lake, PR State, Brazil	48	10sm + 38 st/a	PeriC/C	_	NOR	Vicari et al. 2006
Cichlasoma paranaense	Porto rico region, Parana river basin, PR State, Brazil	48	20sm + 28 st/a	PeriC	Prox 2p (2nd and 9th pairs)	not available	Martins et al. 1995
Laetacara araguaiae	Araguaia river, MT State, Brazil	44	4m/sm + 40st/a	PeriC	_	NOR	This work
Laetacara cf. dorsigera	Paraná river, PR State, Brazil	43	5m + 38a	C	NOR	not available	Martins-Santos et al. 2005
		44	4m + 40a
		45	3m + 42a
		46	2m + 44a
Heroini
Heros efasciatus	Araguaia river, MT State, Brazil	48	8m/sm + 40st/a	PeriC	_	NOR (Term) and Int 1p	This work
Mesonauta festivus	Das Mortes river, Araguaia basin, MT State, Brazil	48	14m/sm + 34st/a	PeriC	NOR; Term 2q	NOR (Term)	This work
Pterophyllum scalare	Jari river, PA State, Brazil	48	12m/sm + 36st/a	PeriC/C	1p almost completely heterochromatic (1st pair)	NOR, some centromeres	Nascimento et al. 2006
Symphysodon aequifasciatus	Bauana lake, Tefé river, AM State, Brazil	60	8m/sm + 8st/a +4mi; 50m/sm + 6st/a +4mi	PeriC	Some Prox blocks; Int 1q (1st pair)	not available	Mesquita et al. 2008
Symphysodon discus	Boi-boi stream, Negro river, AM State, Brazil	60	50m/sm + 10st/a; 54m/sm + 6st/a	PeriC	Some Prox blocks	not available	Mesquita et al. 2008
Symphysodon haraldi	Manacapuru river, AM State, Brazil	60	52m/sm + 4st/a +4mi	PeriC	Some Prox blocks	not available	Mesquita et al. 2008
